# Supplementary material for: Danggui Buxue Decoction Ameliorates Idiopathic Pulmonary Fibrosis through MicroRNA and Messenger RNA Regulatory Network
Source: Evid Based Complement Alternat Med. 2022 Apr 26;2022:3439656. doi: 10.1155/2022/3439656 (PMC9064538; doi:10.1155/2022/3439656)
Supplement: Supplementary Materials — Table S1: DGBXD granules. Table S2: Szapiel score system. Table S3: Ashcroft score system. Table S4: predicted target genes of upregulated DE-miRNAs (n = 1285). Table S5: predicted target genes of downregulated DE-miRNAs (n = 1411). Table S6: upregulated DE-mRNAs (n = 1160). Table S7: downregulated DE-mRNAs (n = 1427). Table S8: corresponding gene symbols of RA and RAS. [file 3439656.f1.zip]

Archive with 8 entries (8 files):
- 3439656.f1/Table S1 DGBXD granules.docx
- 3439656.f1/Table S2 Szapiel score system.docx
- 3439656.f1/Table S3 Ashcroft score system.docx
- 3439656.f1/Table S4 Predicted target genes of upregulated DE-miRNAs (n=1285).docx
- 3439656.f1/Table S5 Predicted target genes of downregulated DE-miRNAs (n=1411).docx
- 3439656.f1/Table S6 Upregulated DE-mRNAs (n=1160).docx
- 3439656.f1/Table S7 Downregulated DE-mRNAs (n=1427).docx
- 3439656.f1/Table S8 Corresponding gene symbols of RA and RAS.docx
